# Supplementary material for: Surveillance of genomic diversity and antimicrobial resistance in enterotoxigenic Escherichia coli in England, 2015–2023
Source: J Med Microbiol. 2025 Oct 3;74(10):002081. doi: 10.1099/jmm.0.002081 (PMC12501468; doi:10.1099/jmm.0.002081)
Supplement: Uncited Supplementary Material 2. [file jmm-74-02081-s002.xlsx]

## Sheet: Supplementary Table 4
SRA Accession	Receipt Date	Organism Identified	Serotype	ST
SRR7291606	2015-01-27	Escherichia coli		200
SRR7265949	2015-03-06	Escherichia coli		200
SRR7215960	2015-03-30	Escherichia coli		200
SRR5029858	2015-09-07	Escherichia coli	O Unidentifiable	325
Not available	2016-06-16	Escherichia coli	O49:H10	7281
SRR4788119	2016-06-28	Escherichia coli	O77:H45	5584
SRR4897823	2016-06-28	Escherichia coli	O159:H34	1490
SRR4897636	2016-07-12	Escherichia coli	O77:H18	394
SRR7286729	2016-07-26	Escherichia coli	O171:H21	155
SRR5035005	2016-08-01	Escherichia coli	O Unidentifiable:H19	517
SRR5005554	2016-08-02	Escherichia coli	O169:H41	182
SRR7274806	2016-08-02	Escherichia coli	O6:H16	4
SRR4897398	2016-08-05	Escherichia coli	O187:H28	200
SRR4787304	2016-08-08	Escherichia coli	O78:H18	517
SRR4897286	2016-08-08	Escherichia coli	O175:H31	200
SRR5005519	2016-08-08	Escherichia coli	O27:H7	316
SRR4897443	2016-08-10	Escherichia coli	O6:H16	6955
SRR4788335	2016-08-19	Escherichia coli	O169:H41	182
SRR4788339	2016-09-01	Escherichia coli	O25:H16	1491
SRR4897165	2016-09-01	Escherichia coli	O80:H26	189
SRR4897522	2016-09-01	Escherichia coli	O25:H16	1491
SRR4897236	2016-10-06	Escherichia coli	O unidentifiable:H19	517
SRR7278084	2016-10-14	Escherichia coli	O6:H16	4
SRR7367393	2016-10-14	Escherichia coli	O159:H34	1490
SRR7191555	2016-10-21	Escherichia coli	O169:H41	182
SRR7221115	2016-12-21	Escherichia coli	O unidentifiable:H19	517
SRR7251475	2017-01-03	Escherichia coli	O169-O183:H41	182
SRR7251484	2017-02-24	Escherichia coli	O78:H18	4
Not available	2017-02-28	Escherichia coli	O45:H10	711
SRR7236444	2017-02-28	Escherichia coli	O167:H41	182
SRR7221198	2017-03-13	Escherichia coli	O169-O183:H41	182
SRR7274874	2017-03-15	Escherichia coli	O187:H28	200
SRR7221272	2017-03-27	Escherichia coli	O6:H16	4
SRR7163930	2017-03-28	Escherichia coli	O169:H4	182
SRR7209032	2017-04-03	Escherichia coli	O159:H34	1490
Not available	2017-04-04	Escherichia coli	O6:H16	2353
Not available	2017-04-11	Escherichia coli	O6:H16	Novel
SRR7251424	2017-04-11	Escherichia coli	O169:H41	182
Not available	2017-04-13	Escherichia coli	O56:H17	746
Not available	2017-04-18	Escherichia coli	O162:H9	167
Not available	2017-04-18	Escherichia coli	O27:H7	316
SRR7179889	2017-04-24	Escherichia coli	O8:H9	90
SRR7184376	2017-04-24	Escherichia coli	O114:H49	5305
SRR15429201	2017-04-28	Escherichia coli	O169:H41	182
Not available	2017-05-02	Escherichia coli	O169:H41	Novel
SRR15419077	2017-05-05	Escherichia coli	O169:H41	182
SRR7251465	2017-05-05	Escherichia coli	O169:H41	182
SRR7204436	2017-05-08	Escherichia coli	O167:H41	182
SRR7184259	2017-05-10	Escherichia coli	O6:H16	2353
SRR15416988	2017-05-11	Escherichia coli	O159:H27	316
SRR15416729	2017-05-30	Escherichia coli	O17-O77:H45	5584
SRR7286612	2017-05-30	Escherichia coli	O6:H16	P3271
SRR7407970	2017-06-09	Escherichia coli	O64:H21	155
SRR7291040	2017-06-22	Escherichia coli	O169:H41	182
SRR15416961	2017-06-30	Escherichia coli	O25:H16	1491
SRR15417335	2017-06-30	Escherichia coli	O167:H41	182
SRR15416984	2017-07-21	Escherichia coli	O169:H41	182
SRR7204415	2017-07-26	Escherichia coli	O6:H16	2353
SRR15419120	2017-07-31	Escherichia coli	O25:H16	1491
SRR15419140	2017-08-01	Escherichia coli	O25:H16	1491
SRR15429167	2017-08-21	Escherichia coli	O169:H41	182
SRR15429183	2017-08-21	Escherichia coli	O6:H16	4
SRR7223054	2017-08-21	Escherichia coli	O168:H8	718
SRR15416776	2017-08-25	Escherichia coli	O159:H4	10
SRR15429203	2017-08-25	Escherichia coli	O49:H10	206
SRR15417339	2017-09-06	Escherichia coli	O169:H41	182
SRR15428708	2017-09-15	Escherichia coli	O169:H41	182
SRR6816948	2017-09-22	Escherichia coli	O157:H7	206
SRR15416979	2017-09-26	Escherichia coli	O64:H21	155
SRR15419112	2017-09-26	Escherichia coli	O6:H16	4
SRR15428710	2017-09-26	Escherichia coli	O27:H7	316
SRR15419115	2017-09-27	Escherichia coli	O159:H11	295
SRR7358014	2017-10-05	Escherichia coli	O100:H unidentifiable	Novel
SRR15416966	2017-10-06	Escherichia coli	O6:H16	4
SRR15417329	2017-10-13	Escherichia coli	O25:H16	1491
SRR7230390	2017-10-19	Escherichia coli	O162:H33	330
SRR15416952	2017-11-02	Escherichia coli	O6:H16	2353
SRR7358119	2017-11-07	Escherichia coli	O23:H8	1196
SRR7291627	2017-11-17	Escherichia coli	O187:H52	642
SRR15406756	2017-11-21	Escherichia coli	O25:H16	1312
SRR15408772	2017-11-23	Escherichia coli	O27:H7	316
SRR15429197	2017-11-23	Escherichia coli	O6:H16	2353
SRR15408994	2017-12-13	Escherichia coli	O6:H16	4
SRR7367476	2017-12-29	Escherichia coli	O8:H33	3910
SRR7186891	2018-01-18	Escherichia coli	O168:H8	718
SRR7265836	2018-02-05	Escherichia coli	O unidentifiable:H19	2952
SRR15406791	2018-02-16	Escherichia coli	O169:H41	182
SRR7401626	2018-03-02	Escherichia coli	O6:H16	4
SRR15408665	2018-03-06	Escherichia coli	O6:H16	4
SRR15409822	2018-03-08	Escherichia coli	O6:H16	4
SRR15409848	2018-03-08	Escherichia coli	O6:H16	4
SRR15409827	2018-04-03	Escherichia coli	O9a:H unidentifiable	8277
SRR7204316	2018-04-04	Escherichia coli		8277
SRR7223091	2018-04-04	Escherichia coli	O159:H20	2040
SRR15406765	2018-04-10	Escherichia coli	O64:H21	155
SRR7286403	2018-04-13	Escherichia coli	O169:H41	182
SRR15406779	2018-05-02	Escherichia coli	O76:H14	533
SRR7191647	2018-05-04	Escherichia coli	O45:H45	6780
SRR7251491	2018-05-04	Escherichia coli	O6:H16	2353
SRR15408714	2018-05-18	Escherichia coli	O6:H16	4
SRR7286522	2018-05-18	Escherichia coli	O39:H32	10
SRR7283757	2018-05-23	Escherichia coli	O6:H16	4
SRR7358105	2018-05-24	Escherichia coli	O148:H8	448
SRR7407936	2018-06-11	Escherichia coli	O8:H9	2368
SRR7457844	2018-06-20	Escherichia coli	O8:H9	423
SRR15406763	2018-06-26	Escherichia coli	O6:H16	2353
SRR15409821	2018-06-26	Escherichia coli	O169:H41	182
SRR15409820	2018-06-28	Escherichia coli	O9a:H10	P3359
SRR7522834	2018-07-03	Escherichia coli	O15:H21	602
SRR15408634	2018-07-12	Escherichia coli	O169:H41	182
SRR15416914	2018-07-18	Escherichia coli	O159:H34	1490
SRR7827099	2018-07-18	Escherichia coli	O162:H9	167
SRR7842082	2018-07-24	Escherichia coli	O6:H16	2353
SRR15409794	2018-07-25	Escherichia coli	O174:H28	P3368
SRR7832327	2018-07-25	Escherichia coli	O27:H7	316
SRR7833075	2018-07-25	Escherichia coli	O71:H45	2332
SRR15408735	2018-08-08	Escherichia coli	O165:H4	278
SRR7842147	2018-08-08	Escherichia coli	O6:H16	4
SRR15408972	2018-08-15	Escherichia coli	O unidentifiable:H16	336
SRR15409798	2018-08-15	Escherichia coli	O64:H5	940
SRR15406787	2018-08-21	Escherichia coli	O8:H30	58
SRR15409793	2018-08-24	Escherichia coli	O6:H16	4
SRR13995188	2018-08-30	Escherichia coli	O132:H25	5498
SRR7826988	2018-08-30	Escherichia coli	O unidentifiable:H7	5822
SRR7842148	2018-08-30	Escherichia coli	O unidentifiable:H7	5822
SRR15408961	2018-09-05	Escherichia coli	O169:H41	182
SRR7866085	2018-09-05	Escherichia coli	O15:H16	325
SRR15377985	2018-09-13	Escherichia coli	O25:H16	1312
SRR7892572	2018-09-13	Escherichia coli	O159:H34	1490
SRR7943910	2018-09-18	Escherichia coli	O6:H16	2353
SRR15369539	2018-09-20	Escherichia coli	O169:H41	182
SRR15369732	2018-09-20	Escherichia coli	O9a:H4	46
SRR15408753	2018-09-20	Escherichia coli	O169:H41	182
SRR7979558	2018-09-20	Escherichia coli	O6:H16	2353
SRR15369747	2018-09-26	Escherichia coli	O6:H16	4
SRR7979556	2018-09-26	Escherichia coli	O27:H7	316
SRR15377984	2018-10-01	Escherichia coli	O25:H16	1491
SRR8052155	2018-10-01	Escherichia coli	O64:H5	940
SRR8097450	2018-10-01	Escherichia coli	O100:H20	2514
SRR15371363	2018-10-05	Escherichia coli	O64:H5	3857
SRR8105425	2018-10-05	Escherichia coli	O167:H41	182
SRR15377299	2018-10-12	Escherichia coli	O128ab:H45	2332
SRR8148296	2018-10-23	Escherichia coli	O25:H16	1312
SRR8172608	2018-10-25	Escherichia coli	O25:H21	58
SRR15369574	2018-10-26	Escherichia coli	O6:H16	4
SRR15371360	2018-10-31	Escherichia coli	O169:H41	182
SRR15369418	2018-11-08	Escherichia coli	O25:H16	1491
SRR15371310	2018-11-08	Escherichia coli	O8:H30	58
SRR8244762	2018-11-14	Escherichia coli	O27:H7	316
SRR15369736	2018-11-16	Escherichia coli	O169:H41	182
SRR8293480	2018-11-27	Escherichia coli	O6:H16	4
SRR15369592	2018-11-28	Escherichia coli	O9a:H21	P3414
SRR15369594	2018-11-29	Escherichia coli	O80:H32	165
SRR15377910	2018-12-07	Escherichia coli	O170:H2	100
SRR15371434	2018-12-10	Escherichia coli	O78:H12	155
SRR15369533	2018-12-14	Escherichia coli	O159:H20	2040
SRR15369688	2018-12-14	Escherichia coli	O64:H21	155
SRR15369426	2018-12-21	Escherichia coli	O169:H41	182
SRR15366026	2019-01-18	Escherichia coli	O169:H41	182
SRR15365997	2019-01-25	Escherichia coli	O6:H16	48
SRR15369502	2019-02-07	Escherichia coli	O78:H18	517
SRR8591915	2019-02-12	Escherichia coli	O136:H12	329
SRR15369438	2019-02-14	Escherichia coli	O6:H16	4
SRR8715448	2019-02-28	Escherichia coli	O unidentifiable:H19	517
SRR15366035	2019-03-07	Escherichia coli	O25:H16	1491
SRR15369458	2019-03-18	Escherichia coli	O80:H26	189
SRR8820017	2019-03-18	Escherichia coli	O160:H21	316
SRR15371326	2019-03-27	Escherichia coli	O27:H7	316
SRR8924340	2019-04-01	Escherichia coli	O27:H7	316
SRR15366107	2019-04-02	Escherichia coli	O132:H9	410
SRR15366083	2019-04-11	Escherichia coli	O6:H16	2353
SRR15366104	2019-04-11	Escherichia coli	O169:H41	182
SRR9018578	2019-04-23	Escherichia coli	O2:H25	2467
SRR9050413	2019-05-02	Escherichia coli	O167:H5	443
SRR15369417	2019-05-13	Escherichia coli	O169:H41	182
SRR15365930	2019-05-22	Escherichia coli	O6:H16	4
SRR15369522	2019-05-23	Escherichia coli	O6:H16	2353
SRR15370182	2019-05-23	Escherichia coli	O141:H5	295
SRR15366000	2019-05-30	Escherichia coli	O unidentifiable:H16	336
SRR15366087	2019-06-11	Escherichia coli	O6:H16	2353
SRR9586536	2019-06-14	Escherichia coli	O unidentifiable:H7	5822
SRR15361832	2019-06-25	Escherichia coli	O167:H41	182
SRR9826929	2019-07-11	Escherichia coli	O169:H41	182
SRR15361957	2019-07-12	Escherichia coli	O169:H41	182
SRR9861365	2019-07-18	Escherichia coli	O6:H16	2353
SRR15361548	2019-07-22	Escherichia coli	O6:H16	4
SRR15361588	2019-07-22	Escherichia coli	O6:H16	4
SRR9899921	2019-07-24	Escherichia coli	O167:H41	182
SRR15361684	2019-07-30	Escherichia coli	O56:H4	746
SRR15361954	2019-07-30	Escherichia coli	O159:H27	316
SRR15361903	2019-08-01	Escherichia coli	O27:H7	316
SRR9967759	2019-08-01	Escherichia coli	O8:H9	423
SRR15361764	2019-08-05	Escherichia coli	O167:H41	182
SRR15361760	2019-08-08	Escherichia coli	O unidentifiable:H21	616
SRR15361541	2019-08-12	Escherichia coli	O6:H16	4
SRR15361551	2019-08-12	Escherichia coli	O6:H5	382
SRR15361776	2019-08-12	Escherichia coli	O6:H16	4
SRR15361633	2019-08-14	Escherichia coli	O25:H16	1491
SRR15361505	2019-08-15	Escherichia coli	O8:H9	90
SRR15361614	2019-08-15	Escherichia coli	O160:H21	316
SRR15361619	2019-08-15	Escherichia coli	O169:H41	182
SRR15361775	2019-08-20	Escherichia coli	O25:H16	1491
SRR15361845	2019-08-20	Escherichia coli	O25:H42	1201
SRR15361468	2019-08-28	Escherichia coli	O25:H16	1491
SRR15361472	2019-09-02	Escherichia coli	O29:H10	1049
SRR12769789	2019-09-04	Escherichia coli	O27:H7	316
SRR15366077	2019-09-04	Escherichia coli	O23:H16	453
SRR12769998	2019-09-11	Escherichia coli	O80:H21	P3476
SRR15361660	2019-09-11	Escherichia coli	O167:H41	182
SRR12769809	2019-09-16	Escherichia coli	O141ab:H19	8237
SRR12769881	2019-09-16	Escherichia coli	O89:H9	167
SRR12769890	2019-09-16	Escherichia coli	O6:H16	4
SRR12769934	2019-09-16	Escherichia coli	O115:H5	443
SRR10228504	2019-09-18	Escherichia coli	O6:H16	4
SRR12769682	2019-09-19	Escherichia coli	O167:H41	182
SRR12769717	2019-09-19	Escherichia coli	O6:H16	4
SRR12769832	2019-09-19	Escherichia coli	O8:H33	3910
SRR10236632	2019-09-26	Escherichia coli	O101:H33	330
SRR12769681	2019-09-26	Escherichia coli	O6:H16	4
SRR12769769	2019-09-26	Escherichia coli	O8:H9	423
SRR15361629	2019-09-26	Escherichia coli	O25:H16	1312
SRR12769925	2019-09-30	Escherichia coli	O169:H41	182
SRR15361949	2019-10-01	Escherichia coli	O6:H16	4
SRR10314891	2019-10-04	Escherichia coli	O25:H42	1201
SRR12769833	2019-10-08	Escherichia coli	O169:H41	182
SRR12769970	2019-10-11	Escherichia coli	O162:H9	4981
SRR10350831	2019-10-15	Escherichia coli	O169:H41	182
SRR10350840	2019-10-15	Escherichia coli	O25:H16	1491
SRR12769715	2019-10-15	Escherichia coli	O169:H41	182
SRR10380831	2019-10-22	Escherichia coli	O unidentifiable:H19	517
SRR10419839	2019-10-29	Escherichia coli	O166:H15	349
SRR10466997	2019-11-07	Escherichia coli	O unidentifiable:H45	6872
SRR10519442	2019-11-12	Escherichia coli	O169:H41	182
SRR10527352	2019-11-18	Escherichia coli	O6:H16	4
SRR10527355	2019-11-18	Escherichia coli	O169:H41	182
SRR10527362	2019-11-18	Escherichia coli	O6:H16	4
SRR10553787	2019-11-19	Escherichia coli	O unidentifiable:H19	517
SRR10586084	2019-11-21	Escherichia coli	O162:H9	4981
SRR11363392	2019-11-21	Escherichia coli	O64:H21	155
SRR10698328	2019-12-05	Escherichia coli	O56:H4	746
SRR10763694	2019-12-11	Escherichia coli	O159:H20	2040
SRR10760838	2019-12-16	Escherichia coli	O169:H41	182
SRR10799731	2019-12-17	Escherichia coli	O65:H27	2795
SRR10799741	2019-12-17	Escherichia coli	O6:H16	2353
SRR10799747	2019-12-17	Escherichia coli	O169:H41	182
SRR10806388	2019-12-18	Escherichia coli	O8:H9	90
SRR10915024	2020-01-07	Escherichia coli	O187:H28	200
SRR10971398	2020-01-16	Escherichia coli	O51:H10	641
SRR10971407	2020-01-16	Escherichia coli	O13-O135:H20	8825
SRR10971433	2020-01-16	Escherichia coli	O13-O135:H20	8825
SRR11361734	2020-03-03	Escherichia coli	O70:H19	542
SRR11425055	2020-03-11	Escherichia coli	O8:H9	3864
SRR11425060	2020-03-11	Escherichia coli	O159:H34	1490
SRR11442265	2020-03-17	Escherichia coli	O6:H16	2353
SRR11442287	2020-03-17	Escherichia coli	O73:H31	10
SRR11479124	2020-03-24	Escherichia coli	O6:H16	2353
SRR12263136	2020-07-10	Escherichia coli	O168:H8	718
SRR12630738	2020-09-03	Escherichia coli	O2:H48	10
SRR12718028	2020-09-17	Escherichia coli	O106:H45	5584
SRR12768316	2020-09-22	Escherichia coli	O168:H8	718
SRR13012051	2020-10-30	Escherichia coli	O168:H8	718
SRR13128418	2020-11-10	Escherichia coli	O159:H34	1490
SRR13283808	2020-12-10	Escherichia coli	O unidentifiable:H4	761
SRR13342047	2020-12-23	Escherichia coli	O169:H41	182
SRR14008618	2021-03-08	Escherichia coli	O2:H27	10
SRR14097076	2021-03-18	Escherichia coli	O15:H27	48
SRR14246968	2021-03-25	Escherichia coli	O187:H28	200
SRR14255030	2021-04-06	Escherichia coli	O167:H41	182
SRR14347858	2021-04-15	Escherichia coli	O187:H28	200
SRR14547633	2021-05-05	Escherichia coli	O187:H28	200
SRR14792169	2021-05-27	Escherichia coli	O101:H33	330
Not available	2021-06-04	Escherichia coli	O187:H28	200
SRR15183683	2021-07-01	Escherichia coli	O100:H20	2514
SRR16764719	2021-10-22	Escherichia coli	O6:H16	4
SRR16976015	2021-11-05	Escherichia coli	O159:H27	316
SRR17055421	2021-11-18	Escherichia coli	O6:H16	4
SRR17055433	2021-11-18	Escherichia coli	O unidentifiable:H2	7895
SRR17120358	2021-11-23	Escherichia coli	O64:H21	155
SRR17120463	2021-11-23	Escherichia coli	O187:H28	200
SRR17130672	2021-11-25	Escherichia coli	O159:H20	2040
SRR17296977	2021-12-14	Escherichia coli	O15:H11	48
SRR17786807	2022-01-19	Escherichia coli	O13-O135:H31	P3675
SRR17830190	2022-01-21	Escherichia coli	O9a:H4	46
SRR17830192	2022-01-24	Escherichia coli	O27:H7	316
SRR17893051	2022-01-26	Escherichia coli	O159:H34	1490
SRR17900603	2022-01-31	Escherichia coli	O7:H18	315
SRR18008296	2022-02-07	Escherichia coli	O unidentifiable:H7	5822
SRR18214408	2022-02-18	Escherichia coli	O106:H45	5584
SRR18214898	2022-02-22	Escherichia coli	O6:H16	4
SRR18487721	2022-03-16	Escherichia coli	O6:H16	48
SRR18568246	2022-03-24	Escherichia coli	O39:H9	23
SRR18589144	2022-03-28	Escherichia coli	O27:H7	316
SRR18687366	2022-03-30	Escherichia coli	O159:H20	2040
SRR18700966	2022-04-01	Escherichia coli	O187:H28	200
SRR18893661	2022-04-11	Escherichia coli	O8:H30	58
SRR19100483	2022-04-26	Escherichia coli	O6:H16	4
SRR19171606	2022-05-03	Escherichia coli	O unidentifiable:H20	8354
SRR19332638	2022-05-09	Escherichia coli	O128ab:H45	2332
SRR19349864	2022-05-10	Escherichia coli	O27:H7	316
SRR19347590	2022-05-11	Escherichia coli	O167:H41	182
SRR19347607	2022-05-11	Escherichia coli	O6:H16	2353
SRR19347594	2022-05-13	Escherichia coli	O6:H16	4
SRR19347597	2022-05-13	Escherichia coli	O25:H4	1201
SRR19363745	2022-05-16	Escherichia coli	O8:H4	46
SRR19404199	2022-05-17	Escherichia coli	O6:H16	48
SRR19524924	2022-05-24	Escherichia coli	O109:H16	329
SRR19534950	2022-05-24	Escherichia coli	O109:H45	542
SRR19542999	2022-05-25	Escherichia coli	O27:H7	316
SRR19549367	2022-05-27	Escherichia coli	O169:H41	182
SRR19549395	2022-05-27	Escherichia coli	O100:H20	2514
SRR19691579	2022-06-08	Escherichia coli	O109:H16	329
SRR19805456	2022-06-15	Escherichia coli	O187:H28
SRR19902547	2022-06-17	Escherichia coli	O2:H25	2715
SRR19902614	2022-06-17	Escherichia coli	O6:H16	4
SRR20002768	2022-06-23	Escherichia coli	O159:H7	316
SRR20002734	2022-06-24	Escherichia coli	O162:H9	10
SRR20002739	2022-06-24	Escherichia coli	O unidentifiable:H45	6872
SRR20053055	2022-06-29	Escherichia coli	O109:H16	329
SRR20106139	2022-06-30	Escherichia coli	O78:H18	517
SRR20230867	2022-07-05	Escherichia coli	O148:H28	94
SRR20230182	2022-07-07	Escherichia coli		7852
SRR20230817	2022-07-07	Escherichia coli	O6:H16	4
SRR20429482	2022-07-07	Escherichia coli	O128ab:H45	2332
SRR20428647	2022-07-08	Escherichia coli	O169:H41	182
SRR20438577	2022-07-15	Escherichia coli	O6:H16	2353
SRR20510101	2022-07-18	Escherichia coli	O112ab:H21	40
SRR20510106	2022-07-18	Escherichia coli	O27:H7	P3727
SRR20517296	2022-07-18	Escherichia coli	O49:H10	206
SRR20673640	2022-07-20	Escherichia coli	O159:H20	P3730
SRR20696477	2022-07-21	Escherichia coli	O6:H16	4
SRR20697509	2022-07-21	Escherichia coli	O6:H16	4
SRR20752804	2022-07-25	Escherichia coli	O6:H16	4
SRR20752868	2022-07-26	Escherichia coli	O101:H33	330
SRR21007691	2022-08-02	Escherichia coli	O159:H34	1490
SRR21007700	2022-08-02	Escherichia coli	O159:H34	1490
SRR21017892	2022-08-03	Escherichia coli	O25:H16	1491
SRR21106337	2022-08-05	Escherichia coli	O187:H28	200
SRR21108962	2022-08-05	Escherichia coli	O8:H41	4597
SRR21205807	2022-08-11	Escherichia coli	O6:H16	4
SRR21205768	2022-08-16	Escherichia coli	O169:H41	182
SRR21205826	2022-08-17	Escherichia coli	O159:H21	751
SRR21284061	2022-08-19	Escherichia coli	O101:H33	330
SRR21404524	2022-08-22	Escherichia coli	O101:H33	330
SRR21404561	2022-08-22	Escherichia coli	O6:H16	4
SRR21404587	2022-08-22	Escherichia coli	O115:H5	443
SRR21404647	2022-08-22	Escherichia coli	O6:H16	4
SRR21413061	2022-08-22	Escherichia coli	O unidentifiable:H12	2741
SRR21404614	2022-08-23	Escherichia coli	O128ab:H45	2332
SRR21404623	2022-08-23	Escherichia coli	O101:H33	330
SRR21404622	2022-08-24	Escherichia coli	O169:H41	182
SRR21413059	2022-08-25	Escherichia coli	O159:H4	10
SRR21465854	2022-08-30	Escherichia coli	O25:H16	1491
SRR21465870	2022-08-30	Escherichia coli	O101:H33	330
SRR21488021	2022-08-31	Escherichia coli	O159:H20	2040
SRR21504777	2022-09-01	Escherichia coli	O101:H33	330
SRR21504787	2022-09-01	Escherichia coli	O unidentifiable:H11	5905
SRR21520309	2022-09-02	Escherichia coli	O169:H41	182
SRR21525034	2022-09-05	Escherichia coli	O9a:H21	Novel
SRR21618961	2022-09-09	Escherichia coli	O unidentifiable:H7	5822
SRR21619089	2022-09-09	Escherichia coli	O101:H2	1147
SRR21619093	2022-09-13	Escherichia coli	O101:H33	330
SRR21619095	2022-09-13	Escherichia coli	O6:H16	2353
SRR21677754	2022-09-14	Escherichia coli	O8:H9	90
SRR21677797	2022-09-14	Escherichia coli	O6:H-	2353
SRR21677801	2022-09-14	Escherichia coli	O159:H7	316
SRR21918540	2022-09-14	Escherichia coli	O6:H16	48
SRR21930860	2022-09-14	Escherichia coli	O169:H41	182
SRR21934105	2022-09-14	Escherichia coli	O169:H41	182
SRR21918448	2022-09-16	Escherichia coli	O6:H16	4
SRR21918555	2022-09-16	Escherichia coli	O27:H7	316
SRR21910358	2022-09-21	Escherichia coli	O101:H33	330
SRR21910385	2022-09-21	Escherichia coli	O167:H5	443
SRR21910787	2022-09-22	Escherichia coli	O27:H7	316
SRR21910870	2022-09-22	Escherichia coli	O25:H16	1312
SRR21918453	2022-09-22	Escherichia coli	O89:H9	4981
SRR21918495	2022-09-22	Escherichia coli	O27:H7	316
SRR21934110	2022-09-22	Escherichia coli	O6:H16	4
SRR21910586	2022-09-26	Escherichia coli	O159:H34	1490
SRR21910395	2022-09-27	Escherichia coli	O159:H20	2040
SRR21910827	2022-09-27	Escherichia coli	O167:H41	182
SRR21918579	2022-09-27	Escherichia coli	O6:H16	4
SRR21910446	2022-09-28	Escherichia coli	O168:H8	718
SRR21910591	2022-09-30	Escherichia coli	O unidentifiable:H12	155
SRR21910598	2022-09-30	Escherichia coli	O27:H7	316
SRR21910805	2022-09-30	Escherichia coli	O2:H48	10
SRR21910654	2022-10-03	Escherichia coli	O101:H33	330
SRR21910311	2022-10-05	Escherichia coli	O27:H7	316
SRR21910556	2022-10-05	Escherichia coli	O9a:H21	12566
SRR21910924	2022-10-05	Escherichia coli	O8:H8	29
SRR21910698	2022-10-07	Escherichia coli	O169:H41	182
SRR22007282	2022-10-11	Escherichia coli	O187:H28	200
SRR22085176	2022-10-14	Escherichia coli	O unidentifiable:H2	155
SRR22085044	2022-10-18	Escherichia coli	O unidentifiable:H7	5822
SRR22099604	2022-10-19	Escherichia coli	O78:H18	517
SRR22133328	2022-10-21	Escherichia coli	O6:H16	4
SRR22133372	2022-10-21	Escherichia coli	O169:H41	182
SRR22270472	2022-10-21	Escherichia coli	O8:H30	58
SRR22179369	2022-10-24	Escherichia coli	O25:H16	1491
SRR22179389	2022-10-24	Escherichia coli	O unidentifiable:H12	2741
SRR22133324	2022-10-25	Escherichia coli	O80:H32	165
SRR22196906	2022-10-26	Escherichia coli	O169:H41	182
SRR22196926	2022-10-27	Escherichia coli	O64:H21	155
SRR22257027	2022-10-28	Escherichia coli	O unidentifiable:H12	2741
SRR22247610	2022-10-31	Escherichia coli	O6:H16	4
SRR22247638	2022-10-31	Escherichia coli	O6:H16	4
SRR22257012	2022-11-02	Escherichia coli	O169:H41	182
SRR22324859	2022-11-04	Escherichia coli	O70:H10	641
SRR22324871	2022-11-04	Escherichia coli	O64:H21	155
SRR22324875	2022-11-04	Escherichia coli	O unidentifiable:H7	5822
SRR22351289	2022-11-10	Escherichia coli	O106:H45	5584
SRR22398344	2022-11-11	Escherichia coli	O159:H20	2040
SRR22404904	2022-11-14	Escherichia coli	O6:H16	4
SRR22418397	2022-11-15	Escherichia coli	O187:H28	P3777
SRR22418155	2022-11-16	Escherichia coli	O166:H15	349
SRR22418157	2022-11-16	Escherichia coli	O25:H16	1312
SRR22432231	2022-11-18	Escherichia coli	O8:H19	201
SRR22432232	2022-11-18	Escherichia coli	O167:H5	443
SRR22469512	2022-11-22	Escherichia coli	O25:H16	1491
SRR22509178	2022-11-23	Escherichia coli	O unidentifiable:H10	2758
SRR22520724	2022-11-25	Escherichia coli	O8:H9	90
SRR22630804	2022-11-30	Escherichia coli	O128ab:H45	2332
SRR22632813	2022-11-30	Escherichia coli	O15:H11	48
SRR22640838	2022-12-01	Escherichia coli	O159:H34	1490
SRR22752153	2022-12-02	Escherichia coli	O159:H34	1490
SRR22893642	2022-12-14	Escherichia coli	O unidentifiable:H12	2741
SRR22893643	2022-12-14	Escherichia coli	O unidentifiable:H45	58
SRR22893608	2022-12-15	Escherichia coli	O8:H7	1308
SRR22893633	2022-12-15	Escherichia coli	O unidentifiable:H12	2741
SRR22893634	2022-12-15	Escherichia coli	O25:H16	1312
SRR22959301	2022-12-22	Escherichia coli	O6:H16	4
SRR22989547	2022-12-23	Escherichia coli	O64:H21	155
SRR28220722	2023-01-16	Escherichia coli	O8:H9	23
SRR28232658	2023-01-16	Escherichia coli	O25:H16	1491
SRR28208688	2023-01-20	Escherichia coli	O128ab:H2	1326
SRR28208645	2023-01-24	Escherichia coli	O169:H41	182
SRR28208693	2023-01-24	Escherichia coli	O6:H16	4
SRR28204667	2023-02-03	Escherichia coli	O169:H45	7167
SRR28204610	2023-02-07	Escherichia coli	O8:H30	Novel
SRR28200660	2023-02-14	Escherichia coli	O169:H45	7167
SRR28200686	2023-02-14	Escherichia coli	O15:H21	602
SRR28200697	2023-02-14	Escherichia coli	O2:H48	10
SRR28200688	2023-02-17	Escherichia coli	O27:H7	316
SRR28200712	2023-02-24	Escherichia coli	O6:H16	4
SRR28204533	2023-02-24	Escherichia coli	O70:H19	12294
SRR28172289	2023-03-03	Escherichia coli	O8:H9	90
SRR28172143	2023-03-06	Escherichia coli	O132:H9	410
SRR28172323	2023-03-08	Escherichia coli	O unidentifiable:H2	7895
Not available	2023-03-10	Escherichia coli	O6:H16	2353
SRR29286104	2023-03-13	Escherichia coli	O6:H16	2353
SRR28158802	2023-03-14	Escherichia coli	O15:H21	602
SRR28158833	2023-03-15	Escherichia coli	O6:H16	P3271
SRR28158856	2023-03-16	Escherichia coli	O6:H16	4
SRR28158808	2023-03-17	Escherichia coli	O unidentifiable:H45	2332
SRR28158761	2023-03-23	Escherichia coli	O159:H4	215
SRR28157699	2023-03-24	Escherichia coli	O unidentifiable:H20	2040
SRR29270377	2023-04-04	Escherichia coli	O25:H42	1201
SRR29270438	2023-04-04	Escherichia coli	O6:H16	P3827
SRR29259498	2023-04-06	Escherichia coli	O6:H16	4
SRR29259428	2023-04-12	Escherichia coli	O unidentifiable:H2	165
SRR29259437	2023-04-12	Escherichia coli	O unidentifiable:H8	718
SRR29259184	2023-04-20	Escherichia coli	O3:H28	1196
SRR29259394	2023-04-20	Escherichia coli	O27:H7	316
SRR29256099	2023-04-27	Escherichia coli	O166:H15	P3835
SRR29256206	2023-04-27	Escherichia coli	O167:H41	182
SRR29256294	2023-05-03	Escherichia coli	O128ab:H45	2332
SRR29256137	2023-05-05	Escherichia coli	O169:H41	182
SRR29256141	2023-05-05	Escherichia coli	O unidentifiable:H12	155
SRR29256166	2023-05-10	Escherichia coli	O100:H18	2851
SRR29256370	2023-05-11	Escherichia coli	O166:H15	349
SRR29252430	2023-05-25	Escherichia coli	O159:H34	1490
SRR29241095	2023-06-09	Escherichia coli	O64:H21	155
SRR29241308	2023-06-09	Escherichia coli	O6:H16	48
SRR29241125	2023-06-14	Escherichia coli	O6:H16	2353
SRR29241309	2023-06-14	Escherichia coli	O159:H34	1490
SRR29241072	2023-06-20	Escherichia coli	O6:H16	P3271
SRR29225529	2023-06-29	Escherichia coli	O56:H5	295
SRR29225620	2023-06-29	Escherichia coli	O27:H7	316
SRR29226794	2023-06-29	Escherichia coli	O6:H16	4
SRR29241161	2023-06-29	Escherichia coli	O174:H19	205
SRR29208595	2023-07-13	Escherichia coli	O169:H41	182
SRR29208817	2023-07-14	Escherichia coli	O27:H7	316
SRR29208601	2023-07-19	Escherichia coli	O6:H16	4
SRR29208738	2023-07-19	Escherichia coli	O9a:H4	609
SRR29208762	2023-07-19	Escherichia coli	O6:H16	4
SRR29200020	2023-07-24	Escherichia coli	O169:H41	182
SRR29200371	2023-07-24	Escherichia coli	O25:H16	1491
SRR29200061	2023-07-26	Escherichia coli	O8:H33	3910
SRR29200392	2023-07-26	Escherichia coli	O unidentifiable:H12	2741
SRR29200286	2023-07-31	Escherichia coli	O6:H16	4
SRR29188565	2023-08-01	Escherichia coli	O6:H16	4
SRR29188673	2023-08-01	Escherichia coli	O167:H41	182
SRR29188704	2023-08-01	Escherichia coli	O8:H9	423
SRR29188560	2023-08-07	Escherichia coli	O169:H41	182
SRR29188581	2023-08-07	Escherichia coli	O8:H23	224
SRR29188621	2023-08-07	Escherichia coli	O27:H7	316
SRR29184082	2023-08-10	Escherichia coli	O64:H21	155
SRR29184215	2023-08-10	Escherichia coli	O169:H41	182
SRR29184004	2023-08-14	Escherichia coli	O6:H16	4
SRR29184167	2023-08-14	Escherichia coli	O128ab:H19	Novel
SRR29184216	2023-08-14	Escherichia coli	O169:H41	182
SRR29184016	2023-08-16	Escherichia coli	O169:H41	182
SRR29184074	2023-08-17	Escherichia coli	O15:H21	P3881
SRR29184179	2023-08-17	Escherichia coli	O6:H16	4
SRR29176853	2023-08-21	Escherichia coli	O128ab:H45	2332
SRR29184034	2023-08-21	Escherichia coli	O25:H19	162
SRR29200204	2023-08-22	Escherichia coli	O39:H9	23
SRR29184027	2023-08-24	Escherichia coli	O169:H41	182
SRR29184147	2023-08-24	Escherichia coli	O6:H16	2353
SRR29184227	2023-08-24	Escherichia coli	O27:H7	316
SRR29200001	2023-08-24	Escherichia coli	O6:H16	48
SRR29176814	2023-08-29	Escherichia coli	O9a:H19	2211
SRR29176887	2023-08-29	Escherichia coli	O27:H7	316
SRR29176934	2023-08-29	Escherichia coli	O159:H20	2040
SRR29176917	2023-09-04	Escherichia coli	O25:H16	1491
SRR29184102	2023-09-05	Escherichia coli	O6:H16	4
SRR29154831	2023-09-07	Escherichia coli	O6:H16	4
SRR29155000	2023-09-07	Escherichia coli	O64:H5	940
Not available	2023-09-08	Escherichia coli	O2:H48	10
SRR29154327	2023-09-08	Escherichia coli	O65:H27	2795
SRR29183993	2023-09-08	Escherichia coli	O64:H21	155
SRR29154963	2023-09-11	Escherichia coli	O unidentifiable:H12	88
SRR29154329	2023-09-14	Escherichia coli	O27:H7	316
SRR29154856	2023-09-14	Escherichia coli	O100:H20	2514
SRR29154808	2023-09-18	Escherichia coli	O6:H16	4
SRR29154704	2023-09-19	Escherichia coli	O166:H15	P3835
SRR29138069	2023-09-22	Escherichia coli	O6:H16	48
SRR29138085	2023-09-22	Escherichia coli	O169:H41	182
SRR29138534	2023-09-22	Escherichia coli	O2:H48	10
SRR29154696	2023-09-22	Escherichia coli	O128ab:H45	2332
SRR29154969	2023-09-22	Escherichia coli	O169:H41	182
SRR29138337	2023-09-25	Escherichia coli	O115:H5	443
SRR29138429	2023-09-27	Escherichia coli	O6:H16	P3896
SRR29138450	2023-09-27	Escherichia coli	O159:H34	1490
SRR29138528	2023-09-27	Escherichia coli	O27:H7	316
SRR29138579	2023-09-27	Escherichia coli	O6:H16	4
SRR29138587	2023-09-27	Escherichia coli	O27:H7	316
SRR29138588	2023-09-27	Escherichia coli	O169:H41	182
SRR29138312	2023-09-29	Escherichia coli	O167:H41	182
SRR29138475	2023-09-29	Escherichia coli	O174:H28	12585
SRR29118886	2023-10-03	Escherichia coli	O100:H30	993
SRR29118209	2023-10-04	Escherichia coli	O166:H15	P3835
SRR29118867	2023-10-04	Escherichia coli	O100:H20	2514
SRR29118900	2023-10-04	Escherichia coli	O25:H16	1491
SRR29138502	2023-10-04	Escherichia coli	O6:H16	48
SRR29118847	2023-10-05	Escherichia coli	O27:H7	316
SRR29119455	2023-10-10	Escherichia coli	O159:H11	295
SRR29119467	2023-10-10	Escherichia coli	O159:H20	2040
SRR29119992	2023-10-10	Escherichia coli	O159:H34	1490
SRR29120052	2023-10-10	Escherichia coli	O8:H9	P3903
SRR29118756	2023-10-13	Escherichia coli	O6:H16	4
SRR29138448	2023-10-17	Escherichia coli	O8:H41	4597
SRR29091171	2023-10-18	Escherichia coli	O6:H16	4
SRR29091364	2023-10-18	Escherichia coli	O128ab:H45	P3905
SRR29091203	2023-10-23	Escherichia coli	O27:H7	13450
SRR29080045	2023-10-25	Escherichia coli	O unidentifiable:H21	5905
SRR29091290	2023-10-25	Escherichia coli	O64:H5	3857
SRR29091336	2023-10-26	Escherichia coli	O64:H21	155
SRR29091391	2023-10-26	Escherichia coli	O25:H16	4358
SRR29119457	2023-10-27	Escherichia coli	O90:H21	7445
SRR29079974	2023-11-03	Escherichia coli	O6:H16	P3271
SRR29079835	2023-11-06	Escherichia coli	O169:H41	182
SRR29080036	2023-11-06	Escherichia coli	O15:H21	602
SRR29091404	2023-11-06	Escherichia coli	O6:H16	4
SRR29080025	2023-11-08	Escherichia coli	O64:H21	155
SRR29080057	2023-11-08	Escherichia coli	O170:H2	100
SRR29079813	2023-11-09	Escherichia coli	O15:H21	602
SRR29079847	2023-11-09	Escherichia coli	O27:H7	316
SRR29080067	2023-11-15	Escherichia coli	O100:H30	993
SRR29077677	2023-11-16	Escherichia coli	O6:H16	4
SRR29077772	2023-11-20	Escherichia coli	O6:H16	4
SRR29077553	2023-11-21	Escherichia coli	O6:H16	4
SRR29077557	2023-11-22	Escherichia coli	O169:H41	182
SRR29077683	2023-11-22	Escherichia coli	O6:H16	4
SRR29077605	2023-11-23	Escherichia coli	O unidentifiable:H9	2520
SRR29077563	2023-11-27	Escherichia coli	O8:H30	58
SRR29077540	2023-11-30	Escherichia coli	O169:H41	182
SRR29071025	2023-12-01	Escherichia coli	O174:H2	13029
SRR29070816	2023-12-04	Escherichia coli	O8:H19	88
SRR29071104	2023-12-05	Escherichia coli	O8:H30	58
SRR29070830	2023-12-11	Escherichia coli	O128ab:H45	2332
SRR29077669	2023-12-13	Escherichia coli	O159:H21	751
SRR29077801	2023-12-14	Escherichia coli	O169:H41	182
SRR29070971	2023-12-15	Escherichia coli	O6:H16	2353
SRR29074285	2023-12-15	Escherichia coli	O169:H41	182
SRR29070853	2023-12-18	Escherichia coli	O25:H16	1491
SRR29070907	2023-12-18	Escherichia coli	O6:H16	2353
SRR29071022	2023-12-18	Escherichia coli	O114:H45	2332
